# Supplementary material for: Some Physiological Effects of Nanofertilizers on Wheat-Aphid Interactions
Source: Plants (Basel). 2023 Jul 10;12(14):2602. doi: 10.3390/plants12142602 (PMC10385016; doi:10.3390/plants12142602)
Supplement: Supplementary file 1 [file plants-12-02602-s001.zip]

Archive with 1 entries (1 files):
- plants-2450263-supplementary.pdf
